# Supplementary material for: Redox-Driven Magnetic Regulation in a Series of Couplers in Bridged Nitroxide Diradicals
Source: Molecules. 2025 Jan 27;30(3):576. doi: 10.3390/molecules30030576 (PMC11819652; doi:10.3390/molecules30030576)
Supplement: Supplementary file 1 [file molecules-30-00576-s001.zip]

Archive with 1 entries (1 files):
- molecules-3420209-supplementary.pdf
